# Supplementary material for: High-Efficiency Triple-Junction Polymer Solar Cell: A Theoretical Approach
Source: Molecules. 2024 Nov 14;29(22):5370. doi: 10.3390/molecules29225370 (PMC11596838; doi:10.3390/molecules29225370)
Supplement: Supplementary file 1 [file molecules-29-05370-s001.zip]

Archive with 1 entries (1 files):
- molecules-3270811-supplementary.pdf
